# Supplementary material for: A do-it-yourself 3D-printed thoracic spine model for anesthesia resident simulation
Source: PLoS One. 2020 Mar 11;15(3):e0228665. doi: 10.1371/journal.pone.0228665 (PMC7065759; doi:10.1371/journal.pone.0228665)
Supplement: S1 File — (XLSX) [file pone.0228665.s001.xlsx]

## Sheet: Sheet1
				R1	R2	R3	R4	R5	R6	R7	R8	R9	R10	R11	R12	R13	R14	R15	mean	SD		Resident questionnaire answer choices
	RQ1		With regard to thoracic epidurals, I consider myself-	1	1	1	1	1	1	1	1	1	1	1	1	2	1	1	1.06667	0.258199		RQ1	novice-1	emerging-2	developing-3	proficient-4	expert-5
	RQ2		With regard to lumbar epidurals, I consider myself-	1	1	1	1	1	1	1	1	1	1	1	1	2	1	1	1.06667	0.258199		RQ2	novice-1	emerging-2	developing-3	proficient-4	expert-5
	RQ3a	The thoracic epidural model helps me:	Feel different tissue layers of soft tissue, bone, ligamentum flavum	5	3	5	5	5	4	4	4	4	4	4	3	4	5	5	4.26667	0.703732		RQ3a	strongly disagree-1	disagree-2	neutral-3	agree-4	strongly agree-5
	RQ3b		visualize location of needle tip with redirection at skin surface	5	4	5	5	5	5	4	5	5	5	4	5	4	5	5	4.73333	0.457738		RQ3b	strongly disagree-1	disagree-2	neutral-3	agree-4	strongly agree-5
	RQ3c		improve manual dexterity for epidural needle placement	5	4	5	4	5	5	4	4	4	5	5	3	5	5	5	4.53333	0.63994		RQ3c	strongly disagree-1	disagree-2	neutral-3	agree-4	strongly agree-5
	RQ3d		learn the feeling of loss of resistance	5	2	5	5	5	4	3	5	3	3	4	3	3	4	5	3.93333	1.0328		RQ3d	strongly disagree-1	disagree-2	neutral-3	agree-4	strongly agree-5
	RQ3e		prepare for epidural placement in a patient	5	4	4	5	5	4	4	5	4	4	5	4	4	5	3	4.33333	0.617213		RQ3e	strongly disagree-1	disagree-2	neutral-3	agree-4	strongly agree-5
	RQ4		If you had access to a 3D printer, would you consider constructing this model for yourself?	3	2	5	4	4	3	2	3	4	4	5	3	4	4	4	3.6	0.910259		RQ4	strongly disagree-1	disagree-2	neutral-3	agree-4	strongly agree-5

## Sheet: Sheet2
			A1	A2	A3	A4	A5	A6	A7	A8	A9	A10	mean	SD		Attending questionaire answer choices
AQ1	Please answer the following question.	How realistic is the visual representation of the thoracic spine anatomy T7-T11?	4	4	5	3	4	4	4	2	4	5	3.9	0.632456		AQ1	poor-1	fair-2	satisfactory-3	very good-4	excellent-5
AQ2		How realistic does the soft tissue feel?	5	3	4	4	3	2	4	1	2	3	3.1	1.04881		AQ2	poor-1	fair-2	satisfactory-3	very good-4	excellent-5
AQ3		How realistic does the bone feel?	5	5	5	5	5	4	5	4	5	5	4.8	0.408248		AQ3	poor-1	fair-2	satisfactory-3	very good-4	excellent-5
AQ4		How realistic does the ligamentum flavum feel?	3	4	4	4	3	4	4	2	4	5	3.7	0.516398		AQ4	poor-1	fair-2	satisfactory-3	very good-4	excellent-5
AQ5		How realistic does the loss of resistance feel?	4	5	3	3	4	2	5	3	4	4	3.7	1.04881		AQ5	poor-1	fair-2	satisfactory-3	very good-4	excellent-5
AQ6		How useful do you think the model is as a teaching tool?	4	5	4	4	4	5	5	2	4	4	4.1	0.516398		AQ6	poor-1	fair-2	satisfactory-3	very good-4	excellent-5
AQ7		How realistic is the US representation of the thoracic spine?	4	0	0				5		3		1.2	2.3094		AQ7	poor-1	fair-2	satisfactory-3	very good-4	excellent-5
AQ8	In your experience teaching thoracic epidural placement to anesthesia residents, how difficult is it for the resident to learn:	Identifying landmarks on back/identifying different thoracic levels.	2	4	2	4	2	5	4	2	1	4	3	1.32916		AQ8	not at all difficult-1	not very difficult-2	undecided-3	somewhat difficult-4	very difficult-5
AQ9		Determining where to place nedle on patient's back and determine needle approach.	2	4	5	5	2	5	4	4	1	4	3.6	1.47196		AQ9	not at all difficult-1	not very difficult-2	undecided-3	somewhat difficult-4	very difficult-5
AQ10		How to feel and identify the different layers with needle (soft tissue, bone, ligamentum flavum).	5	2	3	4	2	4	4	4	1	4	3.3	1.21106		AQ10	not at all difficult-1	not very difficult-2	undecided-3	somewhat difficult-4	very difficult-5
AQ11		How to mentally visualize the location of the needle tip with redirection at the skin.	5	5	5	5	1	4	4	5	1	4	3.9	1.60208		AQ11	not at all difficult-1	not very difficult-2	undecided-3	somewhat difficult-4	very difficult-5
AQ12		How to feel the "loss of resistance"	2	2	3	4	2	4	4	2	1	2	2.6	0.983192		AQ12	not at all difficult-1	not very difficult-2	undecided-3	somewhat difficult-4	very difficult-5
AQ13		If you had access to a 3D printer, would you consider making model for resident education?	4	4	5	3	5	4	4	4	4	5	4.2	0.752773		AQ13	strongly disagree-1	disagree-2	neutral-3	agree-4	strongly agree-5
